# Supplementary material for: Effect of Sanitation Interventions on Health Outcomes: A Systematic Review of Cluster-Randomized Controlled Trials in Rural Communities of Low- and Middle-Income Countries
Source: Int J Environ Res Public Health. 2021 Aug 5;18(16):8313. doi: 10.3390/ijerph18168313 (PMC8392128; doi:10.3390/ijerph18168313)
Supplement: Supplementary file 1 [file ijerph-18-08313-s001.zip]

Archive with 1 entries (1 files):
- ijerph-1287862-supplementary.pdf
